# Supplementary material for: Testing Persistence of Cohort Effects in the Epidemiology of Suicide: an Age-Period-Cohort Hysteresis Model
Source: PLoS One. 2016 Jul 21;11(7):e0158538. doi: 10.1371/journal.pone.0158538 (PMC4956228; doi:10.1371/journal.pone.0158538)
Supplement: S1 Dofile — (DO) [file pone.0158538.s003.do]

/*-------------------------------------------------------------------------------
Chauvel, Louis, Anja K. Leist and Valentina Ponomarenko
Testing persistence of cohort effects in the epidemiology of suicide: 
an age-period-cohort hysteresis model. Revised version at PLOS ONE, 2016

the dataset is online and in supplementary files repository
to process this you have to create a c:\tmp directory on your hard disk or
define the global path in and out lines 30 and 31

This do-file runs all analytical steps in their respective order.
First for the APC analysis several programs have to be installed that are also 
available via the SSC install command 


0-1) APCH
0-2) APCH
0-3) Cohortality Coefficient

Then we perform the analysis on an extract of the suicide WHO data

1) 
2)
  
--------------------------------------------------------------------------------
-------------------------------------------------------------------------------*/

//0-1 APCH
*define global path
clear all
global path "C:\pleasedefinepath"
global pathout "C:\pleasedefinepath"
use $path/suic_extra1970-2009
set matsize 8000 


program define apchbis, eclass
    version 11.0 
syntax varlist(numeric ts) [fw aw pw iw] [if] [in], ///
    [age(varname numeric) period(varname numeric) /// 
      offset(varname numeric) exposure(varname numeric) *]
	 
   marksample touse
   markout `touse' `age' `period' `offset' `exposure'
tempname bic0
tempname  bic1
tempname  bicd
tempname  bicd0
tempname  bicd1
tempname dbic_cohort 
tempname dbic_hyster 
tempname	CC
tempname	HH
tempname	aar
tempname	ccr
tempname	ppr
tempvar	agag
tempvar	pepe
tempvar	aaa
tempvar	ccc
tempvar	coco
tempvar	end
tempvar	ppp
tempvar	y
tempvar	tempa
tempvar	tempy
tempvar	coeffcoh
tempvar	hystecoh
tempvar	hyst1
tempvar	w2


* apch version 1.6 / 2 Nov 2011

di ""
di ""
di ""
di ""
di ""
di ""
di ""
di ""
di ""
di ""
di "*********************"	
di "* apch version 1.6  *"	
di "*********************"	
di ""


local expb = subinstr("`exp'","=","",.)
local expc : word count `expb'
if (`expc'==0) {
	quietly: gen `w2'= 1
	}
else {
	quietly: gen `w2'= `expb'
	}
local lc : word count `varlist'
forvalues i = 1(1)`lc' { 
		local nomy`i' : word `i' of `varlist'
	    }
		
local control ""
forvalues i = 2/`lc' { 
		local toto `nomy`i''
		local control "`control' `toto'"
	    }

*quietly: gen `y' = `nomy1'   if `touse'
quietly: gen `aaa' = `age'   if `touse'
quietly: gen `ppp' = `period'   if `touse'

quietly: tostring `aaa' `ppp'  , generate(`tempa' `tempy')
quietly: encode `tempa'  if `touse', gen(`agag')
quietly: encode `tempy'  if `touse', gen(`pepe')
*drop `temp*'

quietly: su `agag'
local maag=int(r(max))
quietly: su `pepe'
local mape=int(r(max))
quietly: gen `ccc' = `period' -`age'   if `touse'
quietly: su `ccc' if `touse'

quietly: gen `coco' = `pepe'-`agag'+`maag'
quietly: su `coco'
local maco=int(r(max))

*tab `aaa' `ppp', su(`ccc') nofreq nost w

quietly: su `agag' [fw=`w2']
quietly: gen rescaage =2*(`agag'-r(min))/(r(max)-r(min))-1
quietly: gen rescaper =(`pepe')/(r(max)-r(min))
quietly: gen rescacoh =(`coco')/(r(max)-r(min))
quietly: su rescaper [fw=`w2']
quietly: replace rescaper =rescaper-(r(max)+r(min))/2
quietly: su rescacoh  [fw=`w2']
quietly: replace rescacoh  =rescacoh -(r(max)+r(min))/2

quietly: replace rescaage =rescaage +runiform()*.001-.0005
quietly: replace rescacoh =rescacoh +runiform()*.001-.0005
quietly: replace rescaper =rescaper +runiform()*.001-.0005

quietly tab `aaa' if `touse', matrow(`aar')
quietly tab `ppp' if `touse', matrow(`ppr')
quietly tab `ccc' if `touse', matrow(`ccr')
local pace `aar'[2,1]-`aar'[1,1] 

forvalues i = 1(1)`maco' { 
tempvar cc`i' 
 quietly: gen `cc`i''= (`i'==`coco' )+runiform()*.001-.0005  if `touse'
 local ccrr=`ccr'[`i',1]
 quietly: gen coh_`ccrr'= `cc`i''   if `touse'
 }

forvalues i = 1(1)`maag' { 
tempvar aa`i' 
 quietly: gen `aa`i''= (`i'==`agag')+runiform()*.001-.0005
 local aarr=`aar'[`i',1]
 quietly: gen age_00`aarr'= `aa`i''    if `touse'
 }

forvalues i = 1(1)`mape' {
tempvar pp`i' 
 quietly: gen `pp`i''= (`i'==`pepe')+runiform()*.001-.0005
 local pprr=`ppr'[`i',1]
 quietly: gen per_`pprr'= `pp`i''    if `touse'
 }

local consg1 "0"
local consg2 "0"
local listcoh ""
local macob=int(`maco'-1)
forvalues i=2(1)`macob' {
	local j=int(-`maco'-1+`i'*2)
	local k=`ccr'[`i',1]
      local consg1 "`consg1'+coh_`k'"
      local consg2 "`consg2'+(`j')*coh_`k'"
	local listcoh "`listcoh' coh_`k'"
 	}
local consg1 "`consg1'=0"
local consg2 "`consg2'=0"
 
 
local consg3 "0"
local consg4 "0"
forvalues i=1(1)`maag' {
	local j=int(-`maag'-1+`i'*2)
	local k=`aar'[`i',1]
      local consg3 "`consg3'+age_00`k'"
      local consg4 "`consg4'+(`j')*age_00`k'"
 	}
local consg3 "`consg3'=0"
local consg4 "`consg4'=0"

local consg5 "0"
local consg6 "0"
forvalues i=1(1)`mape' {
	local j=int(-`mape'-1+`i'*2)
	local k=`ppr'[`i',1]
      local consg5 "`consg5'+per_`k'"
      local consg6 "`consg6'+(`j')*per_`k'"
 	}
local consg5 "`consg5'=0"
local consg6 "`consg6'=0"

quietly: compress
constraint 1  `consg1'
constraint 2  `consg2'
constraint 3  `consg3'
constraint 4  `consg4'
constraint 5  `consg5'
constraint 6  `consg6'

*di ""
*di ""
*di "#######      AP model   #######"
quietly: glm  `nomy1' age_00* per_* rescacoh  rescaage  `control'  `in'  [`weight' `exp'] if `coco'!=1 & `coco'<`maco' & `touse', ///
	`options'  constraints ( 3 4 5 6 )    
	scalar  `bic0'=e(bic)
	est store mcoho0
	
di ""
di ""
di "*******************************************"
di "#######   1st APC Detrended model   #######"
di "*******************************************"
di ""

glm  `nomy1' `listcoh' age_00* per_* rescacoh  rescaage  `control'   `in' [`weight' `exp'] if `coco'!=1 & `coco'<`maco' & `touse', ///
	`options'  constraints (1 2 3 4 5 6)  
	
	scalar  `bic1'=e(bic)
	est store mcoho1

	matrix `CC'= (e(b))' /*vector of apc estimates*/

	quietly: 	gen coeffcoh =.

	forvalues i = 2(1)`macob' { 
	quietly: replace coeffcoh = `CC'[`i'-1,1]  if  `coco'==`i'
	}

	quietly: gen hystecoh = rescaage*coeffcoh
	
	constraint 7 coeffcoh = 1 

	quietly: glm  `nomy1' coeffcoh hystecoh age_00* per_*  rescacoh  rescaage `control'  `in'  [`weight' `exp'] if `coco'!=1 & `coco'<`maco'  & `touse', ///
	`options'  constraints ( 3 4 5 6 7)    

	scalar  `bicd'=e(bic)
	est store mhyster

	matrix `HH'= (e(b))'
	local h1=`HH'[2,1]	

	quietly: gen hyst1=hystecoh *`h1'

di ""
di ""
di "**************************************************"
di "#######   2nd step: iterative APCH model   #######"
di "**************************************************"
di ""
di ""

	
local flag =1
local s=2
scalar hysteresis1 =`h1'


while `flag'>0 { 

	

local r = `s'-1
quietly: gen 	hyst`s'=hyst`r'
constraint 8 hyst`r'  = 1 
quietly: glm  `nomy1' `listcoh' hyst`r' age_00* per_* rescacoh  rescaage  `control'   `in' [`weight' `exp'] if `coco'!=1 & `coco'<`maco' & `touse', ///
	`options'  constraints (1 2 3 4 5 6 8)  
	local bicb`s'=e(bic)
	est store mcoho

	matrix `CC'= (e(b))' /*vector of apc estimates*/


	forvalues i = 2(1)`macob' { 
	quietly: replace coeffcoh = `CC'[`i'-1,1]  if  `coco'==`i'
	}
	matrix `CC'= (e(b))' /*vector of apc estimates*/

	forvalues i = 2(1)`macob' { 
	quietly: replace coeffcoh = `CC'[`i'-1,1]  if  `coco'==`i'
	}

	quietly: replace hystecoh = rescaage*coeffcoh

quietly: glm  `nomy1' coeffcoh  age_00* per_*  rescacoh  rescaage  `control'  `in'  [`weight' `exp'] if `coco'!=1 & `coco'<`maco'  & `touse', ///
	`options'  constraints ( 3 4 5 6 )    
	scalar  `bicd0'=e(bic)
	est store mapc

quietly: glm  `nomy1' coeffcoh hystecoh age_00* per_*  rescacoh  rescaage  `control'  `in'  [`weight' `exp'] if `coco'!=1 & `coco'<`maco'  & `touse', ///
	`options'  constraints ( 3 4 5 6 7)    
	scalar  `bicd1'=e(bic)
	est store mhyster

	matrix `HH'= (e(b))'
	local h1=`HH'[2,1]	

quietly: replace hyst`s'=hystecoh *`h1'
scalar hysteresis`s' = `h1' 
scalar deltahyst`s'=abs(hysteresis`s'-hysteresis`r')
di ""
di "Iteration " `s' "      hysteresis`s'= " hysteresis`s' "        deltahyst`s'= " deltahyst`s'

if `s'<2 | (deltahyst`s'>.01 & `s'<2) {
local flag=1


}
else {
local flag=0
}
local s=`s'+1
}

quietly: gen `end'=. 
drop `w2'-`end'

di ""
di ""
di ""
di ""
di ""
di ""
di ""
di ""
di ""
di ""
di ""
di ""
di "***************************************************"
di "* Estimates of the final Detrended Cohort Effects *"
di "***************************************************"
di "" 
est restore mcoho
estimates replay mcoho
di ""
di ""
di ""
di "*************************************************"
di "* Estimates of the final Hysteresis Coefficient *"
di "*************************************************"
di "" 
est restore mhyster
estimates replay mhyster

scalar `dbic_cohort' = `bic1'-`bic0'
scalar `dbic_hyster' = `bicd1'-`bic1' 

di ""
di ""
di ""
di ""
di ""
di "Delta bic APC compared to AP"
di "dbic_cohort  =   " `dbic_cohort'   
di ""
di "Delta bic APCH compared to APC"
di "dbic_hyster  =   " `dbic_hyster'   
di ""


end

 
/*------------------------------------------------------------------------------
------------------------------------------------------------------------------*/
 
program define apcco, rclass
    version 11.0 
syntax varlist(numeric ts) [fw aw pw iw] [if] [in], ///
    [age(varname numeric) period(varname numeric) /// 
      offset(varname numeric) exposure(varname numeric) *]
	 
		marksample touse
   markout `touse' `age' `period' `offset' `exposure'
tempname d0  d1  CC HH aar ccr ppr
tempvar	agag pepe aaa 	ccc coco end  ppp y tempa tempy coeffcoh hystecoh hyst1 w2 alpha omega 

gen alpha=.


* apcd version 1.1 / April 5 2012
* this ado file quotes fractions of the Yang & colleagues apc_ie.ado (ssc install apc) 

di ""
di ""
di ""
di ""
di ""
di ""
di ""
di ""
di ""
di ""
di "*********************"	
di "* apcd version 1.1  *"	
di "*********************"	
di ""


local expb = subinstr("`exp'","=","",.)
local expc : word count `expb'
if (`expc'==0) {
	quietly: gen `w2'= 1
	}
else {
	quietly: gen `w2'= `expb'
	}
local lc : word count `varlist'
forvalues i = 1(1)`lc' { 
		local nomy`i' : word `i' of `varlist'
	    }
		
local control ""
forvalues i = 2/`lc' { 
		local toto `nomy`i''
		local control "`control' `toto'"
	    }

*quietly: gen `y' = `nomy1'   if `touse'
quietly: gen `aaa' = `age'   if `touse'
quietly: gen `ppp' = `period'   if `touse'

quietly: tostring `aaa' `ppp'  , generate(`tempa' `tempy')
quietly: encode `tempa'  if `touse', gen(`agag')
quietly: encode `tempy'  if `touse', gen(`pepe')
*drop `temp*'

quietly: su `agag'
local maag=int(r(max))
quietly: su `pepe'
local mape=int(r(max))
quietly: gen `ccc' = `period' -`age'   if `touse'
quietly: su `ccc' if `touse'

quietly: gen `coco' = `pepe'-`agag'+`maag'
quietly: su `coco'
local maco=int(r(max))

*tab `aaa' `ppp', su(`ccc') nofreq nost w

quietly: su `agag' [fw=`w2']
quietly: gen rescaage =2*(`agag'-r(min))/(r(max)-r(min))-1
quietly: gen rescaper =(`pepe')/(r(max)-r(min))
quietly: gen rescacoh =(`coco')/(r(max)-r(min))
quietly: su rescaper [fw=`w2']
quietly: replace rescaper =rescaper-(r(max)+r(min))/2
quietly: su rescacoh  [fw=`w2']
quietly: replace rescacoh  =rescacoh -(r(max)+r(min))/2

quietly: replace rescaage =rescaage +runiform()*.001-.0005
quietly: replace rescacoh =rescacoh +runiform()*.001-.0005
quietly: replace rescaper =rescaper +runiform()*.001-.0005

quietly tab `aaa' if `touse', matrow(`aar')
quietly tab `ppp' if `touse', matrow(`ppr')
quietly tab `ccc' if `touse', matrow(`ccr')
local pace `aar'[2,1]-`aar'[1,1] 

forvalues i = 1(1)`maco' { 
tempvar cc`i' 
 quietly: gen `cc`i''= (`i'==`coco' )+runiform()*.001-.0005  if `touse'
 local ccrr=`ccr'[`i',1]
 quietly: gen coh_`ccrr'= `cc`i''   if `touse'
 }

forvalues i = 1(1)`maag' { 
tempvar aa`i' 
 quietly: gen `aa`i''= (`i'==`agag')+runiform()*.001-.0005
 local aarr=`aar'[`i',1]
 quietly: gen age_00`aarr'= `aa`i''    if `touse'
 }

forvalues i = 1(1)`mape' {
tempvar pp`i' 
 quietly: gen `pp`i''= (`i'==`pepe')+runiform()*.001-.0005
 local pprr=`ppr'[`i',1]
 quietly: gen per_`pprr'= `pp`i''    if `touse'
 }

local consg1 "0"
local consg2 "0"
local listcoh ""
local macob=int(`maco'-1)
forvalues i=2(1)`macob' {
	local j=int(-`maco'-1+`i'*2)
	local k=`ccr'[`i',1]
      local consg1 "`consg1'+coh_`k'"
      local consg2 "`consg2'+(`j')*coh_`k'"
	local listcoh "`listcoh' coh_`k'"
 	}
local consg1 "`consg1'=0"
local consg2 "`consg2'=0"
 
 
local consg3 "0"
local consg4 "0"
forvalues i=1(1)`maag' {
	local j=int(-`maag'-1+`i'*2)
	local k=`aar'[`i',1]
      local consg3 "`consg3'+age_00`k'"
      local consg4 "`consg4'+(`j')*age_00`k'"
 	}
local consg3 "`consg3'=0"
local consg4 "`consg4'=0"

local consg5 "0"
local consg6 "0"
forvalues i=1(1)`mape' {
	local j=int(-`mape'-1+`i'*2)
	local k=`ppr'[`i',1]
      local consg5 "`consg5'+per_`k'"
      local consg6 "`consg6'+(`j')*per_`k'"
 	}
local consg5 "`consg5'=0"
local consg6 "`consg6'=0"

quietly: compress
constraint 1  `consg1'
constraint 2  `consg2'
constraint 3  `consg3'
constraint 4  `consg4'
constraint 5  `consg5'
constraint 6  `consg6'

di ""
di ""
di "*******************************************"
di "#######       AP model              #######"
di "*******************************************"
di ""

gen omega=.
noi glm  `nomy1'  age_00* per_* rescacoh  rescaage  `control'   `in' [`weight' `exp'] if `coco'!=1 & `coco'<`maco' & `touse', 	`options'    
noi eret li 

	scalar  `d0' = e(deviance_p)

	   noi glm  `nomy1' `listcoh' age_00* per_* rescacoh  rescaage  `control'   `in' [`weight' `exp'] if `coco'!=1 & `coco'<`maco' & `touse', 	`options'  
	scalar  `d1' = e(deviance_p)

	return local cohocoeff = 1- (`d1'/`d0')
	drop alpha-omega

	end


use $path/suic_extra1970-2009, clear 
qui tab g5
scalar nuco=r(r)
qui su g5
scalar mico=r(min)+5
scalar maco=r(max)-5
replace deaths = int(deaths)
replace dsuic= int(dsuic)


ta a5 y5 , s(r) nofr nost w 

*two li r y5 if a5==40 , by(country, legend(off) title("Changes in logged suicide rate at age 40"))
*two li r a5 if y5==2005 , by(country, legend(off) title("Age profiles of logged suicide rates in 2005"))
reg r i.conu##i.a5 i.conu##i.y5
predict rrr, resid 

replace conu = conu*10000+y5 

replace conu=int(conu/10000)

replace iso= "aus" if conu == 	1
replace iso= "aut" if conu == 	2
replace iso= "bel" if conu == 	3
replace iso= "can" if conu == 	4
replace iso= "che" if conu == 	5
replace iso= "deu" if conu == 	6
replace iso= "dnk" if conu == 	7
replace iso= "esp" if conu == 	8
replace iso= "fin" if conu == 	9
replace iso= "fra" if conu == 	10
replace iso= "gbr" if conu == 	11
replace iso= "hun" if conu == 	13
replace iso= "ita" if conu == 	14
replace iso= "nld" if conu == 	15
replace iso= "nor" if conu == 	16
replace iso= "usa" if conu == 	17

replace iso= "isr" if conu == 	18
replace iso= "nzl" if conu == 	19
replace iso= "jpn" if conu == 	20
replace iso= "pol" if conu == 	21
replace iso= "prt" if conu == 	22
replace iso= "lux" if conu == 	23

replace iso= "swe" if conu == 	24
replace iso= "cze" if conu == 	26
replace iso= "irl" if conu == 	27

scalar nuco2=int(nuco-2)
scalar nuco1=int(nuco-1)

matrix dd = J(1,nuco1,.)


gen ls=log((dsuic)/pop)
gen ld=log((death-dsuic)/pop)

ta y5 iso, s(ls) nofr nost w

reg ls i.conu##i.y5 

predict res, resid
gen r1985 = res if y5==1985
gen r2005 = res if y5==2005

*fig 1 
*two (li r1985 a5 if y5==1985, lp(dash) lw(medthick) ) ( li r2005 a5 if y5==2005, lw(thick) ) , by(country,   imargin(zero)) 
ta iso

*two (li res a5 if y5==1985 & iso=="usa" )  ( li res a5 if y5==1990  & iso=="usa"  )  ( li res a5 if y5==1995  & iso=="usa" )  ( li res a5 if y5==2000  & iso=="usa"  )  ( li res a5 if y5==2005  & iso=="usa" )  ( sca res a5 if y5==2005  & iso=="usa") ( sca res a5 if a5==70  & iso=="usa" & y5>1980,  ml(y5)  m(i))  if a5<75,  xscale(range(15 75)) title("Age transformation in the USA")  legend(off)


reg ls i.conu##i.y5 i.conu##i.a5 

predict resap, resid

forvalues i = 20(5)70 { 
bysort iso a5 g5 : egen age`i' = mean(resap) if a5==`i' 
replace age`i' =. if 1*(inrange(age`i', -.5, .5))==0
}

*fig 2 
twoway (line age30 g5, )  (line age40 g5, legend(off)) (line age50 g5, legend(off)) (line age60 g5, legend(off)), by(country,  title("Cohort dynamics of suicide rates after control by Age and Period", color(black) size(3)) )  


noi {
foreach y in aus aut bel can che deu dnk esp fin fra gbr hun ita nld nor usa isr nzl jpn pol prt lux swe  cze irl {
display "*****************************************************"
display "`y'"
apcd dsuic if "`y'"==iso, age(a5) period(y5)  family(poisson) link(log) exp(pop) 
drop *apc*
eststo apcd0`y' 
}
}

esttab apcd0*, compress nogaps not se nostar

matrix bb=r(coefs)
matrix cc=bb'
matrix li cc 


preserve

clear

svmat cc
gen li=_n
keep if li/2 !=int(li/2 )
*keep cc1-cc13

gen iso="  "

replace iso = "aus" in 	1
replace iso = "aut" in 	2
replace iso = "bel" in 	3
replace iso = "can" in 	4
replace iso = "che" in 	5
replace iso = "deu" in 	6
replace iso = "dnk" in 	7
replace iso = "esp" in 	8
replace iso = "fin" in 	9
replace iso = "fra" in 	10
replace iso = "gbr" in 	11
replace iso = "hun" in 	12
replace iso = "ita" in 	13
replace iso = "nld" in 	14
replace iso = "nor" in 	15
replace iso = "usa" in 	16
replace iso= "isr" in 17
replace iso= "nzl" in 18
replace iso= "jpn" in 19
replace iso= "pol" in 20
replace iso= "prt" in 21
replace iso= "lux" in 22

replace iso= "swe" in 	23
replace iso= "cze" in 	24
replace iso= "irl" in 	25

reshape long cc, i(iso) j(coh)
replace coh = 5*(coh-1)+mico
keep if coh<=maco
reshape wide cc, i(iso) j(coh)
egen sdcoh=rowsd(cc*)


save $pathout/suicshakesdcoh.dta , replace


clear

svmat cc
gen li=_n
keep if li/2 ==int(li/2 )
*keep cc1-cc13

gen iso="  "

replace iso = "aus" in 	1
replace iso = "aut" in 	2
replace iso = "bel" in 	3
replace iso = "can" in 	4
replace iso = "che" in 	5
replace iso = "deu" in 	6
replace iso = "dnk" in 	7
replace iso = "esp" in 	8
replace iso = "fin" in 	9
replace iso = "fra" in 	10
replace iso = "gbr" in 	11
replace iso = "hun" in 	12
replace iso = "ita" in 	13
replace iso = "nld" in 	14
replace iso = "nor" in 	15
replace iso = "usa" in 	16
replace iso= "isr" in 17
replace iso= "nzl" in 18
replace iso= "jpn" in 19
replace iso= "pol" in 20
replace iso= "prt" in 21
replace iso= "lux" in 22
replace iso= "swe" in 	23
replace iso= "cze" in 	24
replace iso= "irl" in 	25


reshape long cc, i(iso) j(coh)
rename cc  cs
replace coh = 5*(coh-1)+mico
keep if coh<=maco
reshape wide cs, i(iso) j(coh)
*egen sdcoh=rowsd(cc*)


merge 1:1 iso using $pathout/suicshakesdcoh.dta 
capture drop _m


reshape long cc cs, i(iso) j(coh)
gen ccinf=cc-2*cs
gen ccsup=cc+2*cs
gen csinf=0
gen cssup=.
replace cssup=ccinf if abs(ccinf)>abs(ccsup)
replace cssup=ccsup if abs(ccinf)<abs(ccsup)
replace csinf=ccinf if ccinf>0
replace csinf=ccsup if ccsup<0

reshape wide cc cs cci ccs csi css, i(iso) j(coh)
egen sdcohinf=rowsd(csi*)
egen sdcohsup=rowsd(css*)
drop ccinf* ccsup* 
save $pathout/suicshakesdcoh.dta , replace
use $pathout/suicshakesdcoh.dta , clear

restore
 

gen tsui=exp(ls)*100000
ta a5 y5 if iso=="usa", s(tsui) nofr nost noobs w 

gen ipo=int(po)
noi {
foreach y in aus aut bel can che deu dnk esp fin fra gbr hun ita nld nor usa  isr nzl jpn pol prt lux swe  cze irl  {
display "*****************************************************"
display "`y'"
apchbis dsuic if "`y'"==iso, age(a5) period(y5)  family(poisson) link(log) exp(pop) 
eststo apch1`y' 
*apch ls [pw=ipo] if "`y'"==iso, age(a5) period(y5)  family(gauss) link(id)
*eststo apch2`y' 
}
}

esttab apch1*, compress nogaps not se nostar

*esttab apch2*, compress nogaps not nose nostar

matrix dd=r(coefs)
matrix ee=dd'
matrix li ee 


preserve

clear

svmat ee

keep ee2

rename ee2 h
gen sh=h[_n+1]
keep if int((_n+1)/2)==(_n+1)/2
gen iso="  "
replace iso = "aus" in 	1
replace iso = "aut" in 	2
replace iso = "bel" in 	3
replace iso = "can" in 	4
replace iso = "che" in 	5
replace iso = "deu" in 	6
replace iso = "dnk" in 	7
replace iso = "esp" in 	8
replace iso = "fin" in 	9
replace iso = "fra" in 	10
replace iso = "gbr" in 	11
replace iso = "hun" in 	12
replace iso = "ita" in 	13
replace iso = "nld" in 	14
replace iso = "nor" in 	15
replace iso = "usa" in 	16
replace iso= "isr" in 17
replace iso= "nzl" in 18
replace iso= "jpn" in 19
replace iso= "pol" in 20
replace iso= "prt" in 21
replace iso= "lux" in 22
replace iso= "swe" in 	23
replace iso= "cze" in 	24
replace iso= "irl" in 	25

merge 1:m iso using $pathout/suicshakesdcoh.dta 
ed
capture drop _m

gen hsup=h+2*sh
gen hinf=h-2*sh
*egen sds=rowmean(sh)
*gen sdsup=sdcoh+2*sds
*gen sdinf=sdcoh-2*sds
*two (sca h sdcoh , ml(iso))

save $pathout/suicshakesdcoh.dta , replace

restore 

replace pop=int(pop)
replace dsuic=int(dsuic)
gen cc=.
gen un=1
foreach y in aus aut bel can che deu dnk esp fin fra gbr hun ita nld nor usa isr nzl jpn pol prt lux swe  cze irl   {
qui apcco dsuic if "`y'"==iso, age(a5) period(y5)   family(poisson) link(log) exp(pop)   

*noi apcco ls [pw=pop] if "`y'"==iso, age(a5) period(y5)  
*family(poisson) link(log) exp(pop)   
*drop *apc*
*noi cohocoeff ls if "`y'"==iso, age(a5) period(y5)  family(gauss) link(id)    
scalar aaa=real(r(cohocoeff))
noi: di  "`y'" "     " aaa
qui replace cc=(aaa)  if "`y'"==iso
} 


preserve
collapse cc, by(iso)

merge 1:m iso using $pathout/suicshakesdcoh.dta 
ed
capture drop _m
label var cc ""
save $pathout/suicshakesdcoh.dta , replace
use $pathout/suicshakesdcoh.dta , clear

*two sca cc sdcoh , ml(iso)
*two sca h sdcoh if cc>.8, ml(iso)

*two sca h sdcoh , ml(iso)

restore 
capture drop _m

merge m:m iso using $pathout/suicshakesdcoh.dta 
ed
capture  drop _m


 save $pathout/suicshakesdcoh.dta , replace


use $pathout/suicshakesdcoh.dta , clear
drop if iso=="isl"


*two sca h sdcoh , ml(country)
*two sca h sdcoh if cc>.7, ml(country)

* fig 5 

two (sca h sdcoh , ml(country)  mlabposition(2)) (pcspike h sdcohinf h sdcohsup )  (pcspike hinf sdcoh hsup sdcoh )    if cc>.7, legend(off) xscale(range(-0 .3)) 

* fig 4

graph hbar cc, over(country,  sort(cc) descending)
*graph hbar sdcoh, over(country,  sort(sdcoh) descending)


keep iso cc* cs* 
drop cc
collapse  (mean) cc* cs*, by(iso) 
reshape long cc cs, i(iso) j(coh)
drop if iso=="grc"
drop if iso=="isl"

gen country=""
replace country="Australia" if iso=="aus"
replace country="Austria" if iso=="aut"
replace country="Belgium" if iso=="bel"
replace country="Canada" if iso=="can"
replace country="Switzerland" if iso=="che"
replace country="Czech Republic" if iso=="cze"
replace country="Germany" if iso=="deu"
replace country="Denmark" if iso=="dnk"
replace country="Spain" if iso=="esp"
replace country="Finland" if iso=="fin"
replace country="France" if iso=="fra"
replace country="United Kingdom" if iso=="gbr"
replace country="Hungary" if iso=="hun"
replace country="Ireland" if iso=="irl"
replace country="Israel" if iso=="isr"
replace country="Italy" if iso=="ita"
replace country="Japan" if iso=="jpn"
replace country="Luxembourg" if iso=="lux"
replace country="Netherlands" if iso=="nld"
replace country="Norway" if iso=="nor"
replace country="New Zealand" if iso=="nzl"
replace country="Poland" if iso=="pol"
replace country="Portugal" if iso=="prt"
replace country="Sweden" if iso=="swe"
replace country="USA" if iso=="usa"


replace cc=cc
gen cinf=cc-2*cs
gen csup=cc+2*cs


* fig 3
two (rarea cinf csup coh if inrange(cinf, -.5, .5) & inrange(csup, -.5, .5) ,  pstyle(ci))  (li cc coh) , by(country, legend(off)    imargin(zero) ) yscale(range(-0.5 .5))  
*two (rarea cinf csup co ,  pstyle(ci))  (li cc co) , by(iso, legend(off)   ) yscale(range(-0.7 .7) )  

*two (rarea cinf csup coh ,  pstyle(ci))  (li cc coh) if iso=="usa", legend(off) 
